# Supplementary material for: Self-Compassion Components and Emotional Regulation Strategies as Predictors of Psychological Distress and Well-Being
Source: Behav Sci (Basel). 2025 Nov 18;15(11):1576. doi: 10.3390/bs15111576 (PMC12649398; doi:10.3390/bs15111576)
Supplement: Supplementary file 1 [file behavsci-15-01576-s001.zip]

Archive with 1 entries (1 files):
- behavsci-3883859-supplementary.pdf
